# Supplementary material for: Prehospital Cardiopulmonary Resuscitation in Patients with Suspected Severe Traumatic Brain Injury: A BRAIN PROTECT Sub-Analysis
Source: J Clin Med. 2026 Jan 23;15(3):934. doi: 10.3390/jcm15030934 (PMC12898378; doi:10.3390/jcm15030934)
Supplement: Supplementary file 1 [file jcm-15-00934-s001.zip]

Archive with 1 entries (1 files):
- jcm-4083294-supplementary.pdf
